# Supplementary material for: Mass Spectrometry Analysis Reveals Lipids Induced by Oxidative Stress in Candida albicans Extracellular Vesicles
Source: Microorganisms. 2023 Jun 27;11(7):1669. doi: 10.3390/microorganisms11071669 (PMC10383470; doi:10.3390/microorganisms11071669)
Supplement: Supplementary file 1 [file microorganisms-11-01669-s001.zip]

Archive with 1 entries (1 files):
- microorganisms-2396878-supplementary.pdf
